# Supplementary material for: Far-Red Light Effects on Lettuce Growth and Morphology in Indoor Production Are Cultivar Specific
Source: Plants (Basel). 2022 Oct 14;11(20):2714. doi: 10.3390/plants11202714 (PMC9611250; doi:10.3390/plants11202714)
Supplement: Supplementary file 1 [file plants-11-02714-s001.zip]

Archive with 14 entries (14 files):
- Figure S1.png
- Figure S10.png
- Figure S11.png
- Figure S12.png
- Figure S13.png
- Figure S2.png
- Figure S3.png
- Figure S4.png
- Figure S5.png
- Figure S6.png
- Figure S7.png
- Figure S8.png
- Figure S9.png
- plants-1948317-Table S1.pdf
